# Supplementary material for: Quinoline-Based Neuropilin‑1 Antagonists Exhibit a Pure Antagonist Profile and Block Vascular Endothelial Growth Factor-Induced Pain
Source: ACS Pharmacol Transl Sci. 2025 Oct 29;8(11):3844–71. doi: 10.1021/acsptsci.5c00029 (PMC12624434; doi:10.1021/acsptsci.5c00029)
Supplement: Supplementary file 1 [file pt5c00029_si_002.xlsx]

## Sheet: Sheet1
Compound	molecule SMILES
	Scheme 1. Synthesis of brominated intermediate 9.
4	BrC1=CC=C2N=CC=CC2=C1
5	O=S(C1=C2N=CC=CC2=CC(Br)=C1)(Cl)=O
6	O=C(C1=C(NS(=O)(C2=C3N=CC=CC3=CC(Br)=C2)=O)C=CS1)OC
7	O=C(C1=C(NS(=O)(C2=C3N=CC=CC3=CC(Br)=C2)=O)C=CS1)O
8	N=C(NS(=O)(C1=C(C)C(C)=C(OC(C)(C)C2)C2=C1C)=O)NCCC[C@@H](C(OC)=O)NC(C3=C(NS(=O)(C4=C5N=CC=CC5=CC(Br)=C4)=O)C=CS3)=O
9	N=C(NS(=O)(C1=C(C)C(C)=C(OC(C)(C)C2)C2=C1C)=O)NCCC[C@@H](C(O)=O)NC(C3=C(NS(=O)(C4=C5N=CC=CC5=CC(Br)=C4)=O)C=CS3)=O
	Scheme 2. Synthesis of 12 a-c.
10a	N=C(NS(=O)(C1=C(C)C(C)=C(OC(C)(C)C2)C2=C1C)=O)NCCC[C@@H](C(O)=O)NC(C3=C(NS(=O)(C4=C5N=CC=CC5=CC(C6=CC=CC(C=O)=C6)=C4)=O)C=CS3)=O
10b	N=C(NS(=O)(C1=C(C)C(C)=C(OC(C)(C)C2)C2=C1C)=O)NCCC[C@@H](C(O)=O)NC(C3=C(NS(=O)(C4=C5N=CC=CC5=CC(C6=CC=C(C=O)C=C6)=C4)=O)C=CS3)=O
11a	N=C(N)NCCC[C@@H](C(O)=O)NC(C1=C(NS(=O)(C2=C3N=CC=CC3=CC(C4=CC=CC(NCC5=CN=CN5C)=C4)=C2)=O)C=CS1)=O
11b	N=C(NS(=O)(C1=C(C)C(C)=C(OC(C)(C)C2)C2=C1C)=O)NCCC[C@@H](C(O)=O)NC(C3=C(NS(=O)(C4=C5N=CC=CC5=CC(C6=CC=C(CNC)C=C6)=C4)=O)C=CS3)=O
11c	N=C(NS(=O)(C1=C(C)C(C)=C(OC(C)(C)C2)C2=C1C)=O)NCCC[C@@H](C(O)=O)NC(C3=C(NS(=O)(C4=C5N=CC=CC5=CC(C6=CC=C(CNCC7=CN=CN7C)C=C6)=C4)=O)C=CS3)=O
12a	O=C(O)[C@@H](NC(C1=C(NS(=O)(C2=C3N=CC=CC3=CC(C4=CC=CC(CNCC5=CN=CN5C)=C4)=C2)=O)C=CS1)=O)CCCNC(N)=N.O=CO
12b	O=C(O)[C@@H](NC(C1=C(NS(=O)(C2=C3N=CC=CC3=CC(C4=CC=C(CNC)C=C4)=C2)=O)C=CS1)=O)CCCNC(N)=N.O=CO
12c	O=C(O)[C@@H](NC(C1=C(NS(=O)(C2=C3N=CC=CC3=CC(C4=CC=C(CN(C5=CN=CN5C)C)C=C4)=C2)=O)C=CS1)=O)CCCNC(N)=N.O=CO
	Scheme 3. Synthesis of 12 d-f.
11d	N=C(NS(=O)(C1=C(C)C(C)=C(OC(C)(C)C2)C2=C1C)=O)NCCC[C@@H](C(O)=O)NC(C3=C(NS(=O)(C4=C5N=CC=CC5=CC(C6=CC=CC(CN)=C6)=C4)=O)C=CS3)=O
11e	N=C(NS(=O)(C1=C(C)C(C)=C(OC(C)(C)C2)C2=C1C)=O)NCCC[C@@H](C(O)=O)NC(C3=C(NS(=O)(C4=C5N=CC=CC5=CC(C6=CC=C(CN)C=C6)=C4)=O)C=CS3)=O
11f	N=C(NS(=O)(C1=C(C)C(C)=C(OC(C)(C)C2)C2=C1C)=O)NCCC[C@@H](C(O)=O)NC(C3=C(NS(=O)(C4=C5N=CC=CC5=CC(C6=CC(N)=NC=C6)=C4)=O)C=CS3)=O
12d	O=C(O)[C@@H](NC(C1=C(NS(=O)(C2=C3N=CC=CC3=CC(C4=CC=CC(CN)=C4)=C2)=O)C=CS1)=O)CCCNC(N)=N.O=CO
12e	O=C(O)[C@@H](NC(C1=C(NS(=O)(C2=C3N=CC=CC3=CC(C4=CC=C(CN)C=C4)=C2)=O)C=CS1)=O)CCCNC(N)=N.O=CO
12f	O=C(O)[C@@H](NC(C1=C(NS(=O)(C2=C3N=CC=CC3=CC(C4=CC(N)=NC=C4)=C2)=O)C=CS1)=O)CCCNC(N)=N.O=CO
	Scheme 4. Synthesis of 12g-n.
11g	N=C(NS(=O)(C1=C(C)C(C)=C(OC(C)(C)C2)C2=C1C)=O)NCCC[C@@H](C(O)=O)NC(C3=C(NS(=O)(C4=C5N=CC=CC5=CC(NCC6=CSC(N(C)C)=N6)=C4)=O)C=CS3)=O
11h	N=C(NS(=O)(C1=C(C)C(C)=C(OC(C)(C)C2)C2=C1C)=O)NCCC[C@@H](C(O)=O)NC(C3=C(NS(=O)(C4=C5N=CC=CC5=CC(NCC6=CSC(N7CCNCC7)=N6)=C4)=O)C=CS3)=O
11i	N=C(NS(=O)(C1=C(C)C(C)=C(OC(C)(C)C2)C2=C1C)=O)NCCC[C@@H](C(O)=O)NC(C3=C(NS(=O)(C4=C5N=CC=CC5=CC(NCC6=CSC(N)=N6)=C4)=O)C=CS3)=O
11j	N=C(NS(=O)(C1=C(C)C(C)=C(OC(C)(C)C2)C2=C1C)=O)NCCC[C@@H](C(O)=O)NC(C3=C(NS(=O)(C4=C5N=CC=CC5=CC(NCC6=CSC(NC)=N6)=C4)=O)C=CS3)=O
11k	N=C(NS(=O)(C1=C(C)C(C)=C(OC(C)(C)C2)C2=C1C)=O)NCCC[C@@H](C(O)=O)NC(C3=C(NS(=O)(C4=C5N=CC=CC5=CC(NCC6=NC(N7CCOCC7)=CC=C6)=C4)=O)C=CS3)=O
11l	N=C(NS(=O)(C1=C(C)C(C)=C(OC(C)(C)C2)C2=C1C)=O)NCCC[C@@H](C(O)=O)NC(C3=C(NS(=O)(C4=C5N=CC=CC5=CC(NCC6=CC=C(N)N=C6)=C4)=O)C=CS3)=O
11m	N=C(NS(=O)(C1=C(C)C(C)=C(OC(C)(C)C2)C2=C1C)=O)NCCC[C@@H](C(O)=O)NC(C3=C(NS(=O)(C4=C5N=CC=CC5=CC(NCC6=CN=C(N(C)C)N=C6)=C4)=O)C=CS3)=O
11n	N=C(NS(=O)(C1=C(C)C(C)=C(OC(C)(C)C2)C2=C1C)=O)NCCC[C@@H](C(O)=O)NC(C3=C(NS(=O)(C4=C5N=CC=CC5=CC(NCC6=CC=C(N(C)C)N=C6)=C4)=O)C=CS3)=O
12g	O=C(O)[C@@H](NC(C1=C(NS(=O)(C2=C3N=CC=CC3=CC(NCC4=CSC(N(C)C)=N4)=C2)=O)C=CS1)=O)CCCNC(N)=N.O=CO
12h	O=C(O)[C@@H](NC(C1=C(NS(=O)(C2=C3N=CC=CC3=CC(NCC4=CSC(N5CCNCC5)=N4)=C2)=O)C=CS1)=O)CCCNC(N)=N.O=CO
12i	O=C(O)[C@@H](NC(C1=C(NS(=O)(C2=C3N=CC=CC3=CC(NCC4=CSC(N)=N4)=C2)=O)C=CS1)=O)CCCNC(N)=N.O=CO
12j	O=C(O)[C@@H](NC(C1=C(NS(=O)(C2=C3N=CC=CC3=CC(NCC4=CSC(NC)=N4)=C2)=O)C=CS1)=O)CCCNC(N)=N
12k	O=C(O)[C@@H](NC(C1=C(NS(=O)(C2=C3N=CC=CC3=CC(NCC4=NC(N5CCOCC5)=CC=C4)=C2)=O)C=CS1)=O)CCCNC(N)=N
12l	O=C(O)[C@@H](NC(C1=C(NS(=O)(C2=C3N=CC=CC3=CC(NCC4=CC=C(N)N=C4)=C2)=O)C=CS1)=O)CCCNC(N)=N.O=CO
12m	O=C(O)[C@@H](NC(C1=C(NS(=O)(C2=C3N=CC=CC3=CC(NCC4=CN=C(N(C)C)N=C4)=C2)=O)C=CS1)=O)CCCNC(N)=N
12n	O=C(O)[C@@H](NC(C1=C(NS(=O)(C2=C3N=CC=CC3=CC(NCC4=CC=C(N(C)C)N=C4)=C2)=O)C=CS1)=O)CCCNC(N)=N
13	NC1=CC(S(NC2=C(C(N[C@H](C(O)=O)CCCNC(NS(=O)(C3=C(C)C(C)=C(OC(C)(C)C4)C4=C3C)=O)=N)=O)SC=C2)(=O)=O)=C5N=CC=CC5=C1
	Scheme 5. Synthesis of 12o.
14	O=S(C1=C2N=CC=CC2=CC=C1)(Cl)=O
15	O=C(OC)C1=C(NS(=O)(C2=C3N=CC=CC3=CC=C2)=O)C=CS1
16	OC(C1=C(NS(=O)(C2=C3N=CC=CC3=CC=C2)=O)C=CS1)=O
17	N=C(NS(=O)(C1=C(C)C(C)=C(OC(C)(C)C2)C2=C1C)=O)NCCC[C@@H](C(OC)=O)NC(C3=C(NS(=O)(C4=C5N=CC=CC5=CC=C4)=O)C=CS3)=O
11o	N=C(NS(=O)(C1=C(C)C(C)=C(OC(C)(C)C2)C2=C1C)=O)NCCC[C@@H](C(O)=O)NC(C3=C(NS(=O)(C4=C5N=CC=CC5=CC=C4)=O)C=CS3)=O
12o	N=C(N)NCCC[C@@H](C(O)=O)NC(C1=C(NS(=O)(C2=C3N=CC=CC3=CC=C2)=O)C=CS1)=O
	Scheme 6. Synthesis of 12p,q.
19	O=S(C1=C2N=CC=CC2=CC(B(O)O)=C1)(NC3=C(C(OC)=O)SC=C3)=O
20p	O=C(C1=C(NS(=O)(C2=C3N=CC=CC3=CC(C4=CSC(N(C)C)=N4)=C2)=O)C=CS1)OC
20q	O=C(C1=C(NS(=O)(C2=C3N=CC=CC3=CC(C4=CSC(N)=N4)=C2)=O)C=CS1)OC
21p	O=C(C1=C(NS(=O)(C2=C3N=CC=CC3=CC(C4=CSC(N(C)C)=N4)=C2)=O)C=CS1)OC
21q	O=C(C1=C(NS(=O)(C2=C3N=CC=CC3=CC(C4=CSC(N)=N4)=C2)=O)C=CS1)O
22p	N=C(NS(=O)(C1=C(C)C(C)=C(OC(C)(C)C2)C2=C1C)=O)NCCC[C@@H](C(O)=O)NC(C3=C(NS(=O)(C4=C5N=CC=CC5=CC(C6=CSC(N(C)C)=N6)=C4)=O)C=CS3)=O
22q	N=C(NS(=O)(C1=C(C)C(C)=C(OC(C)(C)C2)C2=C1C)=O)NCCC[C@@H](C(O)=O)NC(C3=C(NS(=O)(C4=C5N=CC=CC5=CC(C6=CSC(N)=N6)=C4)=O)C=CS3)=O
12p	O=C(O)[C@@H](NC(C1=C(NS(=O)(C2=C3N=CC=CC3=CC(C4=CSC(N(C)C)=N4)=C2)=O)C=CS1)=O)CCCNC(N)=N
12q	O=C(O)[C@@H](NC(C1=C(NS(=O)(C2=C3N=CC=CC3=CC(C4=CSC(N)=N4)=C2)=O)C=CS1)=O)CCCNC(N)=N
	Scheme 7 ALternative route to 12h
23	O=[N+](C1=CC2=CC=CN=C2C=C1)[O-]
24	BrC1=CC(NC(OC(C)(C)C)=O)=CC2=CC=CN=C21
25	O=S(C1=CC(NC(OC(C)(C)C)=O)=CC2=CC=CN=C21)[O-].[Na+]
26	O=S(NC1=C(C(OC)=O)SC=C1)(C2=CC(NC(OC(C)(C)C)=O)=CC3=CC=CN=C32)=O
27	O=S(NC1=C(C(OC)=O)SC=C1)(C2=CC(NCC3=CSC(N4CCN(CC4)C(OC(C)(C)C)=O)=N3)=CC5=CC=CN=C52)=O
28	O=S(NC1=C(C(N[C@@H](CCCNC(NS(=O)(C2=C(C)C(C)=C(OC(C)(C)C3)C3=C2C)=O)=N)C(OC)=O)=O)SC=C1)(C4=CC(NCC5=CSC(N6CCN(CC6)C(OC(C)(C)C)=O)=N5)=CC7=CC=CN=C74)=O
